# Supplementary material for: Vermicompost Supply Enhances Fragrant-Rice Yield by Improving Soil Fertility and Eukaryotic Microbial Community Composition under Environmental Stress Conditions
Source: Microorganisms. 2024 Jun 20;12(6):1252. doi: 10.3390/microorganisms12061252 (PMC11206116; doi:10.3390/microorganisms12061252)
Supplement: Supplementary file 1 [file microorganisms-12-01252-s001.zip]

Archive with 1 entries (1 files):
- microorganisms-3021332-supplementary.pdf
